# Supplementary material for: Destabilizers of the thymidylate synthase homodimer accelerate its proteasomal degradation and inhibit cancer growth
Source: eLife. 2022 Dec 7;11:e73862. doi: 10.7554/eLife.73862 (PMC9831607; doi:10.7554/eLife.73862)
Supplement: Figure 7—source data 9. [file elife-73862-fig7-data9.zip]

Archive with 2 entries (2 files):
- Figure 7-Source data 9.png
- __MACOSX/._Figure 7-Source data 9.png
